# Supplementary material for: Lifestyle habits associated with elevated depressive symptoms among healthcare workers during the COVID-19 pandemic
Source: PLOS Ment Health. 2025 Aug 21;2(8):e0000393. doi: 10.1371/journal.pmen.0000393 (PMC12798239; doi:10.1371/journal.pmen.0000393)
Supplement: S1 Fig — (ZIP) [file pmen.0000393.s001.zip]

Archive with 8 entries (7 files):
- Supp Figs/Q.41-44_20250815.tiff
- Supp Figs/Q.22-28_20250815.tiff
- Supp Figs/Q.29-35_20250815.tiff
- Supp Figs/Q.8-14_20250815.tiff
- Supp Figs/Q.36-40_20250815.tiff
- Supp Figs/Q.1-7_20250815.tiff
- Supp Figs/Q.15-21_20250815.tiff
- Supp Figs/
